# Supplementary material for: Antimicrobial activity of mesenchymal stem cells against Staphylococcus aureus
Source: Stem Cell Res Ther. 2020 Jul 17;11:293. doi: 10.1186/s13287-020-01807-3 (PMC7367313; doi:10.1186/s13287-020-01807-3)
Supplement: Supplementary file 1 — Additional file 1: Figure S1. 1,25-dihydroxy vitamin D3 treatment stimulated expression of LL-37 and enhanced antibacterial activity in BM-MSCs. [file 13287_2020_1807_MOESM1_ESM.zip]

Archive with 2 entries (2 files):
- SCRT-D-20-00500_Suppl Figure 1.Legend.docx
- SCRT-D_20-00500-Supplemental data_HY.tiff
